# Supplementary material for: Mapping epigenetic divergence in the massive radiation of Lake Malawi cichlid fishes
Source: Nat Commun. 2021 Oct 7;12:5870. doi: 10.1038/s41467-021-26166-2 (PMC8497601; doi:10.1038/s41467-021-26166-2)
Supplement: Supplementary file 4 — Supplementary Data 1 [file 41467_2021_26166_MOESM4_ESM.xlsx]

## Sheet: WGBS
													SNP-corrected genomes based on MZ_UMD2a reference genome
ID	ID_Cam	HiSeq lane (of 1 full lane)	HiSeq	Species	Eco_group	Sex	Type	Info	Tissue	HiSeq_ID	n_PEread_processed	p_bisulfite_conv.	n_uniquePE_Mapped	p_uniquePE_Mapped	n_non-clonal_reads	NonClonalReads_left%
AS06f_liver	-	0.666667	HiSeq2500	Aulonocara_stuartgranti	Deep_benthic	f	wild	Aquarium trade, Malawi	liver	SLX-9293.NEBNext06.C9HMYANXX, SLX-9319.NEBNext06.C8W22ANXX	237813102	0.9915	137063271	0.576	133068205	0.970852
AS12m_liver	-	0.666667	HiSeq2500	Aulonocara_stuartgranti	Deep_benthic	m	wild	Aquarium trade, Malawi	liver	SLX-9293.NEBNext12.C9HMYANXX, SLX-9319.NEBNext12.C8W22ANXX	257178874	0.9915	144131858	0.56	140503733	0.974828
RL2_liver	D02-J01	1	HiSeq4000	Rhamphochromis_longiceps	Rhamphochromis	m	wild	fishermen; Nkatha bay; 21.02.2016; -11.60694675 34.31159	liver	SLX-12331.NEBNext10.HFWV3BBXX.s_4	298207519	0.995	163853781	0.549	130756965	0.79801
RL3_liver	D02-J02	1	HiSeq4000	Rhamphochromis_longiceps	Rhamphochromis	m	wild	fishermen; Nkatha bay; 21.02.2016; -11.60694675 34.31159	liver	SLX-12336.NEBNext12.HFT2GBBXX.s_6	289489393	0.9942	165908111	0.573	133253385	0.803176
MZ1_liver	D08-G06	1	HiSeq4000	Maylandia_zebra_(morph_BB)	Mbuna	m	wild	fishing net; Chiofu; 28.02.2016; -13.53252268 34.86409	liver	SLX-12334.NEBNext01.HFJ5WBBXX.s_6	297522371	0.9961	183378606	0.616	155381142	0.847324
MZ2_liver	D08-J02	1	HiSeq4000	Maylandia_zebra	Mbuna	m	wild	fishing net; Chiofu; 28.02.2016; -13.53252268 34.86409	liver	SLX-12335.NEBNext04.HFJ5WBBXX.s_7	293083285	0.9962	169787827	0.579	143661095	0.846121
MZ3_liver	D08-J03	1	HiSeq4000	Maylandia_zebra	Mbuna	m	wild	fishing net; Chiofu; 28.02.2016; -13.53252268 34.86409	liver	SLX-12333.NEBNext07.HFWV3BBXX.s_7	298580483	0.9837	186026742	0.623	144902951	0.778936
PG1_liver	D05-F10	1	HiSeq4000	Petrotilapia_genalutea	Mbuna	m	wild	fishing net; Chilumba; 24.02.2016; -10.44802974 34.282355	liver	SLX-12425.NEBNext10.HGYGKBBXX.s_2	266742357	0.9965	161148538	0.604	134958962	0.837482
PG2_liver	D05-G01	1	HiSeq4000	Petrotilapia_genalutea	Mbuna	m	wild	fishing net; Chilumba; 24.02.2016; -10.44802974 34.282355	liver	SLX-12426.NEBNext12.HGYGKBBXX.s_3	247203357	0.9963	146851162	0.594	131136043	0.892986
PG3_liver	D05-G02	1	HiSeq4000	Petrotilapia_genalutea	Mbuna	m	wild	fishing net; Chilumba; 24.02.2016; -10.44802974 34.282355	liver	SLX-12427.NEBNext01.HGYGKBBXX.s_4	259802234	0.9961	158482120	0.61	141326806	0.891752
DL1_liver	D14-A05	1	HiSeq4000	Diplotaxodon_limnothrissa	Diplotaxodon	m	wild	trawl ship; Cape Maclear; 04.03.2016; -13.97420966 34.86205	liver	SLX-12428.NEBNext04.HGYGKBBXX.s_5	270520264	0.9959	151187390	0.559	132950586	0.879376
DL2_liver	D14-A06	1	HiSeq4000	Diplotaxodon_limnothrissa	Diplotaxodon	m	wild	trawl ship; Cape Maclear; 04.03.2016; -13.97420966 34.86205	liver	SLX-12649.NEBNext07.HGYGKBBXX.s_7	254481829	0.9965	143970631	0.566	126736449	0.880294
DL3_liver	D14-A07	1	HiSeq4000	Diplotaxodon_limnothrissa	Diplotaxodon	m	wild	trawl ship; Cape Maclear; 04.03.2016; -13.97420966 34.86205	liver	SLX-12650.NEBNext08.HGYGKBBXX.s_8	246027389	0.9968	139448141	0.567	117225231	0.840637
AC_G09E01_liver	G09E01	1	HiSeq4000	Astatotilapia_calliptera_sp_Mbaka	Calliptera	m	wild	fishing net; River Mbaka; 18.08.2015; -9.325286 33.770687	liver	SLX-14941.NEBNext02.HNFMHBBXX.s_2,SLX-15740.NEBNext02.HV2FGBBXX.s_1	371946924	0.9894	188835165	0.508	49109080	0.260063
AC_G09D05_liver	G09D05	1	HiSeq4000	Astatotilapia_calliptera_sp_Mbaka	Calliptera	m	wild	fishing net; River Mbaka; 18.08.2015; -9.325286 33.770687	liver	SLX-14941.NEBNext12.HNFMHBBXX.s_2,SLX-15740.NEBNext12.HV2FGBBXX.s_1	337047701	0.9916	176397459	0.523	45596894	0.25849
RL2_muscle	D02-J01	0.5	HiSeq4000	Rhamphochromis_longiceps	Rhamphochromis	m	wild	fishermen; Nkatha bay; 21.02.2016; -11.60694675 34.31159	muscle	SLX-14111.NEBNext06.HLGWCBBXX.s_3	178910997	0.9907	106656179	0.596	62560903	0.586566
RL3_muscle	D02-J02	0.5	HiSeq4000	Rhamphochromis_longiceps	Rhamphochromis	m	wild	fishermen; Nkatha bay; 21.02.2016; -11.60694675 34.31159	muscle	SLX-14111.NEBNext12.HLGWCBBXX.s_3	173402385	0.991	104546605	0.603	73470388	0.702752
DL1_muscle_combined	D14-A05	1	HiSeq4000	Diplotaxodon_limnothrissa	Diplotaxodon	m	wild	trawl ship; Cape Maclear; 04.03.2016; -13.97420966 34.86205	muscle	SLX-15745.NEBNext04.HV2FGBBXX.s_5, SLX-14944.NEBNext04.HNFMHBBXX.s_5	342358646	0.9885	189742455	0.554	42641701	0.224735
DL2_muscle_combined	D14-A06	1	HiSeq4000	Diplotaxodon_limnothrissa	Diplotaxodon	m	wild	trawl ship; Cape Maclear; 04.03.2016; -13.97420966 34.86205	muscle	SLX-15745.NEBNext06.HV2FGBBXX.s_5,SLX-14944.NEBNext06.HNFMHBBXX.s_5	376783765	0.9902	210116887	0.558	40605758	0.193253
PG3_muscle_combined	D05-G02	1	HiSeq4000	Petrotilapia_genalutea	Mbuna	m	wild	fishing net; Chilumba; 24.02.2016; -10.44802974 34.282355	muscle	SLX-15742.NEBNext01.HV2FGBBXX.s_2,SLX-14940.NEBNext08.HNFMHBBXX.s_1	385415681	0.9849	224805550	0.583	43595914	0.193927
PG1_muscle_combined	D05-F10	1	HiSeq4000	Petrotilapia_genalutea	Mbuna	m	wild	fishing net; Chilumba; 24.02.2016; -10.44802974 34.282355	muscle	SLX-15742.NEBNext08.HV2FGBBXX.s_2,SLX-14940.NEBNext01.HNFMHBBXX.s_1	308758028	0.9883	178805003	0.579	40633579	0.227251
										mean liver	2.8171e+08	0.99382	1.61098e+08	0.5738	1.24038e+08	0.784022
										sd liver	3.66108e+07	0.00367388	1.72444e+07	0.0326304	3.23536e+07	0.220127
										mean muscle	2.94272e+08	0.988933	1.69112e+08	0.578833	5.05847e+07	0.354747
										sd muscle	9.54517e+07	0.00227391	5.17149e+07	0.0197324	1.39837e+07	0.228013
											2.85299e+08	0.992424	1.63388e+08	0.575238	1.03051e+08	0.661372
											5.70072e+07	0.0039822	2.98417e+07	0.029122	4.402e+07	0.293946

## Sheet: RNAseq
ID_Cam	ID	Extraction	Library	Species_name	Tissue	Sex	Diet	Habitat	Location	specimen_size	n_processed	n_pseudoaligned	n_unique	unmapped	p_pseudoaligned	p_unique
Malawi2016RNA6599604	14A05_L	total_RNA	RiboZero	Diplotaxodon_limnothrissa	liver	Male	zooplankton	open_water	Lake_Malawi	M	11131040	7500961	5307643	5823397	0.674	0.477
Malawi2016RNA6599605	14A06_L	total_RNA	RiboZero	Diplotaxodon_limnothrissa	liver	Male	zooplankton	open_water	Lake_Malawi	M	11434480	7762858	5646115	5788365	0.679	0.494
Malawi2016RNA6599606	14A07_L	total_RNA	RiboZero	Diplotaxodon_limnothrissa	liver	Male	zooplankton	open_water	Lake_Malawi	M	12511250	7656115	4859930	7651320	0.612	0.388
Malawi2016RNA6599613	08G06_L	total_RNA	RiboZero	Maylandia_zebra	liver	Male	algae	rock	Lake_Malawi	S	11502561	7973453	5248327	6254234	0.693	0.456
Malawi2016RNA6599614	08J02_L	total_RNA	RiboZero	Maylandia_zebra	liver	Male	algae	rock	Lake_Malawi	S	12946600	9361867	6642801	6303799	0.723	0.513
Malawi2016RNA6599615	08J03_L	total_RNA	RiboZero	Maylandia_zebra	liver	Male	algae	rock	Lake_Malawi	S	12114366	8488822	5660098	6454268	0.701	0.467
Malawi2016RNA6599616	05F10_L	total_RNA	RiboZero	Petrotilapia_genalutea	liver	Male	algae	rock	Lake_Malawi	M	12795277	8879401	6163458	6631819	0.694	0.482
Malawi2016RNA6599617	05G01_L	total_RNA	RiboZero	Petrotilapia_genalutea	liver	Male	algae	rock	Lake_Malawi	M	12062807	8495509	5782237	6280570	0.704	0.479
Malawi2016RNA6599618	05G02_L	total_RNA	RiboZero	Petrotilapia_genalutea	liver	Male	algae	rock	Lake_Malawi	M	11544794	8266690	5828817	5715977	0.716	0.505
Malawi2016RNA6599622	02I10_L	total_RNA	RiboZero	Rhamphochromis_longiceps	liver	Male	fish	open_water	Lake_Malawi	M	12730574	7380553	4113047	8617527	0.58	0.323
Malawi2016RNA6599623	02J01_L	total_RNA	RiboZero	Rhamphochromis_longiceps	liver	Male	fish	open_water	Lake_Malawi	M	11074449	6595498	4341250	6733199	0.596	0.392
Malawi2016RNA6599624	02J02_L	total_RNA	RiboZero	Rhamphochromis_longiceps	liver	Male	fish	open_water	Lake_Malawi	M	11757435	7252106	4945872	6811563	0.617	0.421
Malawi2016RNA6599628	Pn1_L	total_RNA	RiboZero	Pundamilia_nyererei	liver	Male	zooplankton_invertebrates	rock	Lake_Victoria	S	11217766	7123260	4863024	6354742	0.635	0.434
Malawi2016RNA6599629	Pn2_L	total_RNA	RiboZero	Pundamilia_nyererei	liver	Male	zooplankton_invertebrates	rock	Lake_Victoria	S	11362586	7869825	5498664	5863922	0.693	0.484
Malawi2016RNA6599630	Pn3_L	total_RNA	RiboZero	Pundamilia_nyererei	liver	Male	zooplankton_invertebrates	rock	Lake_Victoria	S	12100368	8141736	5660553	6439815	0.673	0.468
Malawi2016RNA6599652	14A05_M	total_RNA	RiboZero	Diplotaxodon_limnothrissa	muscle	Male	zooplankton	open_water	Lake_Malawi	M	11395367	7408321	3943452	7451915	0.65	0.346
Malawi2016RNA6599653	14A06_M	total_RNA	RiboZero	Diplotaxodon_limnothrissa	muscle	Male	zooplankton	open_water	Lake_Malawi	M	13029671	9737257	5368204	7661467	0.747	0.412
Malawi2016RNA6599654	14A07_M	total_RNA	RiboZero	Diplotaxodon_limnothrissa	muscle	Male	zooplankton	open_water	Lake_Malawi	M	11519641	8649839	4640653	6878988	0.751	0.403
Malawi2016RNA6599661	08G06_M	total_RNA	RiboZero	Maylandia_zebra	muscle	Male	algae	rock	Lake_Malawi	S	10373509	7679998	4243386	6130123	0.74	0.409
Malawi2016RNA6599662	08J02_M	total_RNA	RiboZero	Maylandia_zebra	muscle	Male	algae	rock	Lake_Malawi	S	11819343	8639981	4890130	6929213	0.731	0.414
Malawi2016RNA6599663	08J03_M	total_RNA	RiboZero	Maylandia_zebra	muscle	Male	algae	rock	Lake_Malawi	S	11850006	8170978	4515722	7334284	0.69	0.381
Malawi2016RNA6599664	05F10_M	total_RNA	RiboZero	Petrotilapia_genalutea	muscle	Male	algae	rock	Lake_Malawi	M	11944856	8928941	5032699	6912157	0.748	0.421
Malawi2016RNA6599665	05G01_M	total_RNA	RiboZero	Petrotilapia_genalutea	muscle	Male	algae	rock	Lake_Malawi	M	11617685	8320731	4412711	7204974	0.716	0.38
Malawi2016RNA6599666	05G02_M	total_RNA	RiboZero	Petrotilapia_genalutea	muscle	Male	algae	rock	Lake_Malawi	M	11647501	8331167	4598056	7049445	0.715	0.395
Malawi2016RNA6599670	02I10_M	total_RNA	RiboZero	Rhamphochromis_longiceps	muscle	Male	fish	open_water	Lake_Malawi	M	12280557	9731378	5506988	6773569	0.792	0.448
Malawi2016RNA6599671	02J01_M	total_RNA	RiboZero	Rhamphochromis_longiceps	muscle	Male	fish	open_water	Lake_Malawi	M	11548093	8941451	4900654	6647439	0.774	0.424
Malawi2016RNA6599672	02J02_M	total_RNA	RiboZero	Rhamphochromis_longiceps	muscle	Male	fish	open_water	Lake_Malawi	M	12152966	9209069	5119217	7033749	0.758	0.421
Malawi2016RNA6599676	Pn1_M	total_RNA	RiboZero	Pundamilia_nyererei	muscle	Male	zooplankton_invertebrates	rock	Lake_Victoria	S	12948247	9449889	5290335	7657912	0.73	0.409
Malawi2016RNA6599677	Pn2_M	total_RNA	RiboZero	Pundamilia_nyererei	muscle	Male	zooplankton_invertebrates	rock	Lake_Victoria	S	11280649	8025368	4502659	6777990	0.711	0.399
Malawi2016RNA6599678	Pn3_M	total_RNA	RiboZero	Pundamilia_nyererei	muscle	Male	zooplankton_invertebrates	rock	Lake_Victoria	S	12937116	9186422	5242366	7694750	0.71	0.405
										mean_liver	1.18858e+07	7.91658e+06	5.37079e+06	6.51497e+06	0.666	0.4522
										sd_liver	633482	718375	667910	762153	0.0459161	0.0518861
										mean_muscle	1.18897e+07	8.69405e+06	4.81382e+06	7075865	0.730867	0.404467
										sd_muscle	722571	636491	396861	437273	0.0275726	0.0176269
										mean	1.18877e+07	8.30531e+06	5.0923e+06	6.79542e+06	0.698433	0.428333
										sd	656702	804604	637608	658777	0.0525581	0.0463028
